# Supplementary material for: Reference nodule transcriptomes for Melilotus officinalis and Medicago sativa cv. Algonquin
Source: Plant Direct. 2022 Jun 8;6(6):e408. doi: 10.1002/pld3.408 (PMC9219011; doi:10.1002/pld3.408)
Supplement: Supplementary file 7 — Dataset S7. Summary of M. sativa and M. officinalis NCR peptides amino acid sequences comparsion with Medicago truncatula NCR peptides. [file PLD3-6-e408-s006.xlsx]

## Sheet: Legend
Dataset S7. Summary of M. sativa and M. officinalis NCR peptides amino acid sequences comparsion with M. truncatula NCR peptides
M. truncatula NCR peptide locus id	Locus id of M. truncatula NCR peptides that has match with M. sativa or M. officinalis
Length of M. truncatula NCR peptide	Length of M. truncatula NCR peptides
Gene name	Gene name (or NCR names if it is available) of M. truncatula NCR peptides
M. sativa or M. officinalis NCR peptide id	Gene id of matching M. sativa or M. officinalis NCR peptide id
Length of M. sativa or M. officinalis NCR peptide	Length of M. sativa or M. officinalis NCR peptides
Similarity	Sequences similarity in percentage (%)

## Sheet: M. sativa
M. truncatula NCR peptide locus id	Length of M. truncatula NCR peptide	Gene name	M. sativa NCR peptide id	Length of M. sativa NCR peptide	Similarity
MtrunA17_Chr4g0029541	145	NCR140|MtrunA17Chr4g0029541,MtrunA17Chr4g0029541	crp1430_Cluster-2.47203_0M_1	55	98.18
MtrunA17_Chr7g0217201	127	MtrunA17Chr7g0217201	crp1230_Cluster-2.36133_0M_1	65	81.54
MtrunA17_Chr2g0279181	123	MtrunA17Chr2g0279181	crp1410_Cluster-2.27635_0M_1	67	73.13
MtrunA17_Chr5g0423681	113	MtrunA17Chr5g0423681	crp1410_Cluster-2.40407_0M_1	71	80.28
MtrunA17_Chr5g0423681	113	MtrunA17Chr5g0423681	crp1430_Cluster-2.50147_0M_1	47	82.98
MtrunA17_Chr7g0241111	107	MtrunA17Chr7g0241111	crp1230_Cluster-2.22291_0M_1	70	71.43
MtrunA17_Chr7g0215891	96	MtrunA17Chr7g0215891	crp1190_Cluster-2.37947_0M_1	96	93.75
MtrunA17_Chr4g0021791	95	MtrunA17Chr4g0021791	crp1210_Cluster-2.41363_0M_1	59	81.36
MtrunA17_Chr4g0007911	95	MtrunA17Chr4g0007911	crp1520_Cluster-2.26100_0M_1	60	78.33
MtrunA17_Chr4g0007911	95	MtrunA17Chr4g0007911	crp1520_Cluster-2.29489_0M_2	60	71.67
MtrunA17_Chr3g0109221	94	MtrunA17Chr3g0109221	crp1230_Cluster-2.24803_0M_1	93	74.19
MtrunA17_Chr5g0424891	94	MtrunA17Chr5g0424891	crp1160_Cluster-2.31526_0M_1	72	90.28
MtrunA17_Chr5g0424891	94	MtrunA17Chr5g0424891	crp1160_Cluster-2.39178_0M_1	64	79.69
MtrunA17_Chr3g0109251	93	MtrunA17Chr3g0109251	crp1210_Cluster-2.24802_0M_1	93	90.32
MtrunA17_Chr5g0425221	93	MtrunA17Chr5g0425221	crp1420_Cluster-2.31332_0M_1	77	85.71
MtrunA17_Chr3g0109191	93	MtrunA17Chr3g0109191	crp1210_Cluster-2.24804_0M_1	93	88.17
MtrunA17_Chr5g0431141	93	MtrunA17Chr5g0431141	crp1440_Cluster-2.45873_0M_1	61	88.52
MtrunA17_Chr5g0427831	91	MtrunA17Chr5g0427831	crp1420_Cluster-2.20809_0M_1	68	86.76
MtrunA17_Chr5g0408681	86	MtrunA17Chr5g0408681	crp1440_Cluster-2.57572_0M_1	73	86.3
MtrunA17_Chr7g0229511	86	MtrunA17Chr7g0229511	crp1200_Cluster-2.23092_0M_1	66	75.76
MtrunA17_Chr6g0467581	85	MtrunA17Chr6g0467581	crp1430_Cluster-2.57979_0M_1	65	78.46
MtrunA17_Chr5g0429361	85	MtrunA17Chr5g0429361	crp1210_Cluster-2.52188_0M_1	70	80
MtrunA17_Chr1g0185451	85	MtrunA17Chr1g0185451	crp1510_Cluster-2.32830_0M_1	58	82.76
MtrunA17_Chr6g0484741	85	NCR191|MtrunA17Chr6g0484741,MtrunA17Chr6g0484741	crp1470_Cluster-2.24267_0M_3	54	90.74
MtrunA17_Chr5g0428901	85	NCR144|MtrunA17Chr5g0428901,MtrunA17Chr5g0428901	crp1430_Cluster-2.20525_0M_1	60	91.67
MtrunA17_Chr4g0021781	84	MtrunA17Chr4g0021781	crp1170_Cluster-2.56195_0M_1	68	94.12
MtrunA17_Chr7g0225471	84	MtrunA17Chr7g0225471	crp1520_Cluster-2.31367_0M_1	59	88.14
MtrunA17_Chr4g0012471	83	MtrunA17Chr4g0012471	crp1520_Cluster-2.24017_0M_1	60	78.33
MtrunA17_Chr5g0430871	83	MtrunA17Chr5g0430871	crp1410_Cluster-2.26167_0M_2	68	88.24
MtrunA17_Chr2g0315091	82	MtrunA17Chr2g0315091	crp1190_Cluster-2.54995_0M_2	67	95.52
MtrunA17_Chr8g0358331	82	MtrunA17Chr8g0358331	crp1190_Cluster-2.36660_0M_1	64	75
MtrunA17_Chr8g0358331	82	MtrunA17Chr8g0358331	crp1210_Cluster-2.36291_0M_1	75	78.67
MtrunA17_Chr3g0110631	82	MtrunA17Chr3g0110631,NCR084,NCRc|MtrunA17Chr3g0110631	crp1500_Cluster-2.27740_0M_1	60	75
MtrunA17_Chr3g0110631	82	MtrunA17Chr3g0110631,NCR084,NCRc|MtrunA17Chr3g0110631	crp1500_Cluster-2.34751_0M_1	63	74.6
MtrunA17_Chr5g0431021	82	MtrunA17Chr5g0431021	crp1410_Cluster-2.26295_0M_1	62	95.16
MtrunA17_Chr7g0224701	81	MtrunA17Chr7g0224701	crp1530_Cluster-2.26283_0M_1	65	84.62
MtrunA17_Chr4g0026161	81	MtrunA17Chr4g0026161	crp1430_Cluster-2.31580_0M_1	73	94.52
MtrunA17_Chr6g0484881	81	MtrunA17Chr6g0484881	crp1400_Cluster-2.21550_0M_1	75	84
MtrunA17_Chr6g0484881	81	MtrunA17Chr6g0484881	crp1400_Cluster-2.34486_0M_1	63	79.37
MtrunA17_Chr5g0424921	79	MtrunA17Chr5g0424921	crp1440_Cluster-2.29994_0M_1	59	91.53
MtrunA17_Chr1g0164471	78	MtrunA17Chr1g0164471	crp1440_Cluster-2.21643_0M_2	47	76.6
MtrunA17_Chr1g0164471	78	MtrunA17Chr1g0164471	crp1440_Cluster-2.21645_0M_1	62	82.26
MtrunA17_Chr5g0446351	78	MtrunA17Chr5g0446351	crp1410_Cluster-2.25000_0M_1	65	87.69
MtrunA17_Chr5g0446381	78	MtrunA17Chr5g0446381	crp1410_Cluster-2.24996_0M_1	78	94.87
MtrunA17_Chr2g0314511	78	MtrunA17Chr2g0314511	crp1250_Cluster-2.54369_0M_1	56	71.43
MtrunA17_Chr2g0314511	78	MtrunA17Chr2g0314511	crp1250_Cluster-2.54369_0M_2	56	73.21
MtrunA17_Chr2g0314511	78	MtrunA17Chr2g0314511	crp1250_Cluster-2.54369_0M_3	56	73.21
MtrunA17_Chr1g0169921	78	MtrunA17Chr1g0169921	crp1160_Cluster-2.11046_0M_1	74	87.84
MtrunA17_Chr1g0169921	78	MtrunA17Chr1g0169921	crp1430_Cluster-2.11046_0M_1	66	87.88
MtrunA17_Chr1g0169921	78	MtrunA17Chr1g0169921	crp1430_Cluster-2.11046_0M_2	66	89.39
MtrunA17_Chr3g0112901	77	MtrunA17Chr3g0112901	crp1320_Cluster-2.31083_0M_1	74	91.89
MtrunA17_Chr7g0220061	77	MtrunA17Chr7g0220061	crp1140_Cluster-2.12859_0M_1	63	85.71
MtrunA17_Chr5g0424061	77	MtrunA17Chr5g0424061	crp1430_Cluster-2.49413_0M_1	77	92.21
MtrunA17_Chr4g0013951	76	MtrunA17Chr4g0013951	crp1470_Cluster-2.23384_0M_1	70	88.57
MtrunA17_Chr4g0013951	76	MtrunA17Chr4g0013951	crp1470_Cluster-2.23384_0M_2	70	84.29
MtrunA17_Chr5g0429841	76	MtrunA17Chr5g0429841,NCR217|MtrunA17Chr5g0429841	crp1220_Cluster-2.33801_0M_1	61	88.52
MtrunA17_Chr3g0083111	75	MtrunA17Chr3g0083111,NCR087|MtrunA17Chr3g0083111	crp1440_Cluster-2.31468_0M_2	58	72.41
MtrunA17_Chr3g0083111	75	MtrunA17Chr3g0083111,NCR087|MtrunA17Chr3g0083111	crp1440_Cluster-2.31468_0M_3	58	72.41
MtrunA17_Chr4g0013891	75	MtrunA17Chr4g0013891	crp1470_Cluster-2.23382_0M_1	66	71.21
MtrunA17_Chr4g0020291	74	MtrunA17Chr4g0020291	crp1510_Cluster-2.55927_0M_1	68	98.53
MtrunA17_Chr2g0303071	74	MtrunA17Chr2g0303071,NCR102|MtrunA17Chr2g0303071	crp1190_Cluster-2.23856_0M_1	68	75
MtrunA17_Chr2g0303071	74	MtrunA17Chr2g0303071,NCR102|MtrunA17Chr2g0303071	crp1190_Cluster-2.24223_0M_1	53	77.36
MtrunA17_Chr5g0431101	74	MtrunA17Chr5g0431101,NCR100|MtrunA17Chr5g0431101	crp1440_Cluster-2.22813_0M_2	54	81.48
MtrunA17_Chr5g0431101	74	MtrunA17Chr5g0431101,NCR100|MtrunA17Chr5g0431101	crp1440_Cluster-2.22813_0M_3	50	74
MtrunA17_Chr6g0467551	74	MtrunA17Chr6g0467551	crp1440_Cluster-2.57979_0M_1	68	91.18
MtrunA17_Chr6g0467551	74	MtrunA17Chr6g0467551	crp1440_Cluster-2.57979_0M_4	68	91.18
MtrunA17_Chr1g0148601	74	MtrunA17Chr1g0148601	crp1440_Cluster-2.15345_0M_1	67	92.54
MtrunA17_Chr8g0357471	73	MtrunA17Chr8g0357471	crp1210_Cluster-2.20789_0M_1	67	86.57
MtrunA17_Chr7g0224311	73	MtrunA17Chr7g0224311,NCR167|MtrunA17Chr7g0224311	crp1180_Cluster-2.16452_0M_1	65	70.77
MtrunA17_Chr7g0224311	73	MtrunA17Chr7g0224311,NCR167|MtrunA17Chr7g0224311	crp1180_Cluster-2.19761_0M_1	67	73.13
MtrunA17_Chr7g0224311	73	MtrunA17Chr7g0224311,NCR167|MtrunA17Chr7g0224311	crp1180_Cluster-2.24846_0M_1	64	85.94
MtrunA17_Chr3g0082604	73	MtNCR405	crp1480_Cluster-2.22677_0M_1	58	87.93
MtrunA17_Chr5g0425851	72	MtrunA17Chr5g0425851	crp1420_Cluster-2.21196_0M_1	65	70.77
MtrunA17_Chr5g0425851	72	MtrunA17Chr5g0425851	crp1420_Cluster-2.37509_0M_1	64	90.62
MtrunA17_Chr7g0236701	72	MtrunA17Chr7g0236701,NCR148|MtrunA17Chr7g0236701	crp1520_Cluster-2.58796_0M_1	60	91.67
MtrunA17_Chr6g0487941	72	MtrunA17Chr6g0487941	crp1230_Cluster-2.22274_0M_1	61	93.44
MtrunA17_Chr6g0487941	72	MtrunA17Chr6g0487941	crp1230_Cluster-2.26018_0M_1	64	76.56
MtrunA17_Chr6g0487941	72	MtrunA17Chr6g0487941	crp1230_Cluster-2.28825_0M_1	64	70.31
MtrunA17_Chr4g0017341	72	MtrunA17Chr4g0017341	crp1210_Cluster-2.46946_0M_1	72	87.5
MtrunA17_Chr5g0431771	72	MtrunA17Chr5g0431771	crp1440_Cluster-2.25430_0M_1	68	82.35
MtrunA17_Chr5g0431771	72	MtrunA17Chr5g0431771	crp1440_Cluster-2.31832_0M_1	66	95.45
MtrunA17_Chr4g0008011	72	MtrunA17Chr4g0008011	crp1520_Cluster-2.20944_0M_1	59	71.19
MtrunA17_Chr6g0475711	72	MtrunA17Chr6g0475711,NCR001|MtrunA17Chr6g0475711	crp1470_Cluster-2.24081_0M_2	69	97.1
MtrunA17_Chr1g0169721	72	MtrunA17Chr1g0169721	crp1190_Cluster-2.23854_0M_1	71	76.06
MtrunA17_Chr7g0233011	71	MtrunA17Chr7g0233011	crp1520_Cluster-2.25557_0M_1	65	89.23
MtrunA17_Chr5g0431131	71	NCR100|MtrunA17Chr5g0431131,MtrunA17Chr5g0431131	crp1440_Cluster-2.21463_0M_1	42	76.19
MtrunA17_Chr5g0422861	71	MtrunA17Chr5g0422861	crp1430_Cluster-2.32993_0M_1	62	90.32
MtrunA17_Chr1g0172441	71	MtrunA17Chr1g0172441	crp1210_Cluster-2.25551_0M_1	44	79.55
MtrunA17_Chr3g0090151	71	MtrunA17Chr3g0090151	crp1190_Cluster-2.18525_0M_1	69	72.46
MtrunA17_Chr4g0027041	71	MtrunA17Chr4g0027041	crp1210_Cluster-2.38086_0M_1	71	88.73
MtrunA17_Chr1g0174031	71	MtrunA17Chr1g0174031	crp1160_Cluster-2.51734_0M_1	70	82.86
MtrunA17_Chr4g0033241	70	MtrunA17Chr4g0033241	crp1210_Cluster-2.46016_0M_1	65	86.15
MtrunA17_Chr1g0179241	70	MtrunA17Chr1g0179241	crp1420_Cluster-2.31637_0M_1	70	90
MtrunA17_Chr1g0179241	70	MtrunA17Chr1g0179241	crp1420_Cluster-2.31637_0M_2	57	92.98
MtrunA17_Chr7g0240331	70	MtrunA17Chr7g0240331	crp1430_Cluster-2.24997_0M_1	57	73.68
MtrunA17_Chr8g0362101	70	MtrunA17Chr8g0362101	crp1210_Cluster-2.23855_0M_1	70	87.14
MtrunA17_Chr1g0175241	70	MtrunA17Chr1g0175241	crp1500_Cluster-2.35974_0M_1	64	85.94
MtrunA17_Chr7g0228671	70	MtrunA17Chr7g0228671	crp1400_Cluster-2.43319_0M_1	57	92.98
MtrunA17_Chr7g0228671	70	MtrunA17Chr7g0228671	crp1400_Cluster-2.61811_0M_1	55	80
MtrunA17_Chr3g0108581	70	MtrunA17Chr3g0108581	crp1200_Cluster-2.29441_0M_1	70	97.14
MtrunA17_Chr3g0078221	70	MtrunA17Chr3g0078221	crp1200_Cluster-2.23444_0M_1	49	93.88
MtrunA17_Chr7g0264691	70	MtrunA17Chr7g0264691	crp1190_Cluster-2.26583_0M_1	63	92.06
MtrunA17_Chr2g0306951	70	MtrunA17Chr2g0306951	crp1190_Cluster-2.51781_0M_1	62	88.71
MtrunA17_Chr7g0216061	70	MtrunA17Chr7g0216061	crp1520_Cluster-2.21592_0M_1	62	93.55
MtrunA17_Chr7g0216061	70	MtrunA17Chr7g0216061	crp1520_Cluster-2.52841_0M_1	62	74.19
MtrunA17_Chr5g0424421	70	MtrunA17Chr5g0424421	crp1430_Cluster-2.33079_0M_1	64	89.06
MtrunA17_Chr1g0176531	70	MtrunA17Chr1g0176531	crp1310_Cluster-2.57713_0M_3	63	77.78
MtrunA17_Chr8g0361621	70	MtrunA17Chr8g0361621,NCR104|MtrunA17Chr8g0361621	crp1200_Cluster-2.23546_0M_2	70	78.57
MtrunA17_Chr6g0487581	70	MtrunA17Chr6g0487581	crp1230_Cluster-2.23426_0M_1	64	92.19
MtrunA17_Chr6g0487581	70	MtrunA17Chr6g0487581	crp1230_Cluster-2.33216_0M_1	64	93.75
MtrunA17_Chr5g0425501	69	NCR210|MtrunA17Chr5g0425501,MtrunA17Chr5g0425501	crp1420_Cluster-2.31833_0M_1	62	100
MtrunA17_Chr6g0487511	69	NCR219|MtrunA17Chr6g0487511,MtrunA17Chr6g0487511	crp1230_Cluster-2.22271_0M_1	69	86.96
MtrunA17_Chr6g0487511	69	NCR219|MtrunA17Chr6g0487511,MtrunA17Chr6g0487511	crp1230_Cluster-2.26018_0M_3	64	70.31
MtrunA17_Chr7g0244121	69	MtrunA17Chr7g0244121,NCR164|MtrunA17Chr7g0244121	crp1220_Cluster-2.24119_0M_1	65	75.38
MtrunA17_Chr7g0244121	69	MtrunA17Chr7g0244121,NCR164|MtrunA17Chr7g0244121	crp1240_Cluster-2.24114_0M_1	65	75.38
MtrunA17_Chr7g0244121	69	MtrunA17Chr7g0244121,NCR164|MtrunA17Chr7g0244121	crp1240_Cluster-2.25909_0M_1	41	73.17
MtrunA17_Chr7g0244121	69	MtrunA17Chr7g0244121,NCR164|MtrunA17Chr7g0244121	crp1240_Cluster-2.39786_0M_1	65	73.85
MtrunA17_Chr6g0474431	69	MtrunA17Chr6g0474431	crp1470_Cluster-2.20794_0M_1	63	90.48
MtrunA17_Chr1g0168981	69	MtrunA17Chr1g0168981	crp1210_Cluster-2.46372_0M_1	68	70.59
MtrunA17_Chr3g0108561	69	MtrunA17Chr3g0108561	crp1190_Cluster-2.18719_0M_1	69	84.06
MtrunA17_Chr3g0078061	69	MtrunA17Chr3g0078061	crp1200_Cluster-2.22451_0M_1	69	79.71
MtrunA17_Chr3g0078061	69	MtrunA17Chr3g0078061	crp1200_Cluster-2.22451_0M_2	69	84.06
MtrunA17_Chr7g0215871	69	MtrunA17Chr7g0215871,NCR154|MtrunA17Chr7g0215871	crp1430_Cluster-2.37882_0M_1	57	75.44
MtrunA17_Chr6g0467511	69	MtrunA17Chr6g0467511	crp1500_Cluster-2.27650_0M_1	69	94.2
MtrunA17_Chr6g0467511	69	MtrunA17Chr6g0467511	crp1500_Cluster-2.27650_0M_2	65	84.62
MtrunA17_Chr4g0026511	68	MtrunA17Chr4g0026511	crp1510_Cluster-2.28090_0M_1	65	76.92
MtrunA17_Chr7g0216381	68	MtrunA17Chr7g0216381,NCR033|MtrunA17Chr7g0216381	crp1520_Cluster-2.23247_0M_2	62	80.65
MtrunA17_Chr7g0216381	68	MtrunA17Chr7g0216381,NCR033|MtrunA17Chr7g0216381	crp1520_Cluster-2.29473_0M_1	66	80.3
MtrunA17_Chr7g0216381	68	MtrunA17Chr7g0216381,NCR033|MtrunA17Chr7g0216381	crp1520_Cluster-2.29473_0M_3	61	78.69
MtrunA17_Chr7g0216381	68	MtrunA17Chr7g0216381,NCR033|MtrunA17Chr7g0216381	crp1520_Cluster-2.34786_0M_2	62	70.97
MtrunA17_Chr7g0216381	68	MtrunA17Chr7g0216381,NCR033|MtrunA17Chr7g0216381	crp1520_Cluster-2.35590_0M_1	62	72.58
MtrunA17_Chr7g0216151	68	MtrunA17Chr7g0216151	crp1520_Cluster-2.22939_0M_1	62	70.97
MtrunA17_Chr7g0216101	68	MtrunA17Chr7g0216101	crp1520_Cluster-2.22403_0M_1	62	74.19
MtrunA17_Chr7g0216101	68	MtrunA17Chr7g0216101	crp1520_Cluster-2.23249_0M_1	62	93.55
MtrunA17_Chr3g0090191	68	MtrunA17Chr3g0090191	crp1170_Cluster-2.25384_0M_1	63	87.3
MtrunA17_Chr2g0314931	68	MtrunA17Chr2g0314931	crp1410_Cluster-2.27746_0M_1	66	93.94
MtrunA17_Chr5g0433461	68	MtrunA17Chr5g0433461	crp1430_Cluster-2.20551_0M_1	63	90.48
MtrunA17_Chr3g0090211	68	MtrunA17Chr3g0090211,NCR163|MtrunA17Chr3g0090211	crp1170_Cluster-2.33078_0M_2	60	80
MtrunA17_Chr5g0406731	67	MtrunA17Chr5g0406731	crp1520_Cluster-2.9743_0M_1	60	76.67
MtrunA17_Chr7g0237951	67	MtrunA17Chr7g0237951	crp1520_Cluster-2.26818_0M_1	61	78.69
MtrunA17_Chr5g0426081	67	MtrunA17Chr5g0426081	crp1270_Cluster-2.22295_0M_1	67	88.06
MtrunA17_Chr5g0426081	67	MtrunA17Chr5g0426081	crp1270_Cluster-2.27159_0M_1	67	91.04
MtrunA17_Chr3g0080311	67	MtrunA17Chr3g0080311	crp1200_Cluster-2.22998_0M_1	57	89.47
MtrunA17_Chr5g0425861	67	MtrunA17Chr5g0425861	crp1420_Cluster-2.49911_0M_1	60	96.67
MtrunA17_Chr1g0186801	67	MtrunA17Chr1g0186801	crp1420_Cluster-2.26127_0M_1	51	88.24
MtrunA17_Chr7g0232141	67	NCR022|MtrunA17Chr7g0232141,MtrunA17Chr7g0232141	crp1210_Cluster-2.29927_0M_1	67	91.04
MtrunA17_Chr4g0007841	67	NCR035|MtrunA17Chr4g0007841,MtrunA17Chr4g0007841	crp1520_Cluster-2.24858_0M_1	60	83.33
MtrunA17_Chr4g0007841	67	NCR035|MtrunA17Chr4g0007841,MtrunA17Chr4g0007841	crp1520_Cluster-2.24858_0M_2	59	76.27
MtrunA17_Chr2g0304601	67	MtrunA17Chr2g0304601	crp1190_Cluster-2.27124_0M_1	67	98.51
MtrunA17_Chr3g0135121	66	MtrunA17Chr3g0135121	crp1420_Cluster-2.2313_0M_1	66	81.82
MtrunA17_Chr4g0029901	66	MtrunA17Chr4g0029901	crp1430_Cluster-2.19066_0M_1	38	71.05
MtrunA17_Chr4g0029901	66	MtrunA17Chr4g0029901	crp1430_Cluster-2.23830_0M_1	66	89.39
MtrunA17_Chr1g0159361	66	MtrunA17Chr1g0159361	crp1210_Cluster-2.23840_0M_1	64	89.06
MtrunA17_Chr5g0425491	66	MtrunA17Chr5g0425491	crp1430_Cluster-2.24811_0M_1	63	85.71
MtrunA17_Chr4g0007861	66	MtrunA17Chr4g0007861	crp1520_Cluster-2.24367_0M_1	60	98.33
MtrunA17_Chr4g0007861	66	MtrunA17Chr4g0007861	crp1520_Cluster-2.24367_0M_2	60	86.67
MtrunA17_Chr4g0007861	66	MtrunA17Chr4g0007861	crp1520_Cluster-2.29489_0M_1	60	73.33
MtrunA17_Chr1g0167531	66	MtrunA17Chr1g0167531,NCR057|MtrunA17Chr1g0167531	crp1260_Cluster-2.26391_0M_2	63	76.19
MtrunA17_Chr1g0167531	66	MtrunA17Chr1g0167531,NCR057|MtrunA17Chr1g0167531	crp1260_Cluster-2.26391_0M_3	64	85.94
MtrunA17_Chr1g0167531	66	MtrunA17Chr1g0167531,NCR057|MtrunA17Chr1g0167531	crp1260_Cluster-2.26391_0M_4	62	82.26
MtrunA17_Chr5g0429921	66	MtrunA17Chr5g0429921	crp1430_Cluster-2.7795_0M_1	60	91.67
MtrunA17_Chr4g0012171	66	MtrunA17Chr4g0012171	crp1520_Cluster-2.36293_0M_1	52	71.15
MtrunA17_Chr4g0024301	65	MtrunA17Chr4g0024301	crp1440_Cluster-2.40706_0M_1	50	74
MtrunA17_Chr3g0110791	65	MtrunA17Chr3g0110791	crp1500_Cluster-2.22330_0M_1	63	76.19
MtrunA17_Chr3g0110791	65	MtrunA17Chr3g0110791	crp1500_Cluster-2.24122_0M_1	65	90.77
MtrunA17_Chr5g0425201	65	MtrunA17Chr5g0425201	crp1440_Cluster-2.18619_0M_1	65	90.77
MtrunA17_Chr1g0185381	65	MtrunA17Chr1g0185381	crp1400_Cluster-2.35482_0M_1	59	93.22
MtrunA17_Chr1g0185381	65	MtrunA17Chr1g0185381	crp1430_Cluster-2.35482_0M_1	59	94.92
MtrunA17_Chr3g0099351	65	MtrunA17Chr3g0099351	crp1190_Cluster-5380.0_0M_1	58	91.38
MtrunA17_Chr7g0219911	65	MtrunA17Chr7g0219911	crp1530_Cluster-2.26866_0M_1	64	73.44
MtrunA17_Chr7g0219911	65	MtrunA17Chr7g0219911	crp1530_Cluster-2.29417_0M_1	64	73.44
MtrunA17_Chr7g0219911	65	MtrunA17Chr7g0219911	crp1530_Cluster-2.29417_0M_2	63	76.19
MtrunA17_Chr1g0185371	65	NCR126|MtrunA17Chr1g0185371,MtrunA17Chr1g0185371	crp1430_Cluster-2.30073_0M_1	59	93.22
MtrunA17_Chr7g0235451	65	MtrunA17Chr7g0235451,NCR137|MtrunA17Chr7g0235451	crp1520_Cluster-2.33729_0M_1	65	86.15
MtrunA17_Chr5g0428731	65	MtrunA17Chr5g0428731	crp1250_Cluster-2.22919_0M_1	65	95.38
MtrunA17_Chr6g0487871	64	MtrunA17Chr6g0487871	crp1230_Cluster-2.26018_0M_2	64	93.75
MtrunA17_Chr7g0215971	64	MtrunA17Chr7g0215971	crp1520_Cluster-2.26744_0M_1	58	81.03
MtrunA17_Chr3g0108531	64	MtrunA17Chr3g0108531	crp1190_Cluster-2.22640_0M_1	58	91.38
MtrunA17_Chr5g0425941	64	MtrunA17Chr5g0425941,NCR088|MtrunA17Chr5g0425941	crp1420_Cluster-2.56523_0M_2	64	78.12
MtrunA17_Chr4g0014011	64	MtrunA17Chr4g0014011	crp1520_Cluster-2.16683_0M_1	64	82.81
MtrunA17_Chr7g0264701	64	NCR271|MtrunA17Chr7g0264701,MtrunA17Chr7g0264701	crp1190_Cluster-2.35046_0M_1	64	92.19
MtrunA17_Chr7g0264701	64	NCR271|MtrunA17Chr7g0264701,MtrunA17Chr7g0264701	crp1190_Cluster-2.35046_0M_2	64	90.62
MtrunA17_Chr4g0003881	64	MtrunA17Chr4g0003881	crp1500_Cluster-2.26629_0M_1	64	93.75
MtrunA17_Chr5g0424451	64	MtrunA17Chr5g0424451	crp1430_Cluster-2.26512_0M_1	64	85.94
MtrunA17_Chr4g0003871	64	MtrunA17Chr4g0003871	crp1500_Cluster-2.24213_0M_1	64	85.94
MtrunA17_Chr4g0003871	64	MtrunA17Chr4g0003871	crp1500_Cluster-2.24213_0M_2	64	85.94
MtrunA17_Chr4g0003871	64	MtrunA17Chr4g0003871	crp1500_Cluster-2.26629_0M_3	64	73.44
MtrunA17_Chr2g0314651	63	MtrunA17Chr2g0314651	crp1160_Cluster-2.37065_0M_1	59	79.66
MtrunA17_Chr7g0222161	63	MtrunA17Chr7g0222161	crp1440_Cluster-2.36108_0M_1	59	83.05
MtrunA17_Chr7g0252671	63	MtrunA17Chr7g0252671	crp1430_Cluster-2.16714_0M_1	53	84.91
MtrunA17_Chr7g0240001	63	MtrunA17Chr7g0240001	crp1430_Cluster-2.42315_0M_1	57	91.23
MtrunA17_Chr3g0099791	63	MtrunA17Chr3g0099791	crp1190_Cluster-2.34927_0M_1	56	91.07
MtrunA17_Chr4g0032681	63	MtrunA17Chr4g0032681	crp1240_Cluster-2.26156_0M_1	42	95.24
MtrunA17_Chr7g0215991	62	MtrunA17Chr7g0215991	crp1520_Cluster-2.24454_0M_1	62	80.65
MtrunA17_Chr7g0260501	62	NCR040|MtrunA17Chr7g0260501,MtrunA17Chr7g0260501	crp1520_Cluster-2.23778_0M_1	61	80.33
MtrunA17_Chr7g0260501	62	NCR040|MtrunA17Chr7g0260501,MtrunA17Chr7g0260501	crp1520_Cluster-2.26204_0M_2	60	73.33
MtrunA17_Chr4g0006291	62	MtrunA17Chr4g0006291	crp1160_Cluster-2.23422_0M_1	62	95.16
MtrunA17_Chr4g0006291	62	MtrunA17Chr4g0006291	crp1160_Cluster-2.23424_0M_1	62	96.77
MtrunA17_Chr3g0083981	62	MtrunA17Chr3g0083981,NCR155|MtrunA17Chr3g0083981	crp1520_Cluster-2.28091_0M_1	59	84.75
MtrunA17_Chr4g0029661	62	MtrunA17Chr4g0029661	crp1430_Cluster-13005.0_0M_1	56	92.86
MtrunA17_Chr3g0099831	62	MtrunA17Chr3g0099831,NCR302|MtrunA17Chr3g0099831	crp1430_Cluster-2.26331_0M_1	62	88.71
MtrunA17_Chr4g0006341	62	MtrunA17Chr4g0006341	crp1160_Cluster-2.23423_0M_1	62	93.55
MtrunA17_Chr5g0424321	62	MtrunA17Chr5g0424321	crp1190_Cluster-2.39289_0M_1	62	90.32
MtrunA17_Chr2g0306741	62	NCR121|MtrunA17Chr2g0306741,MtrunA17Chr2g0306741	crp1280_Cluster-2.29239_0M_1	62	88.71
MtrunA17_Chr6g0475621	62	MtrunA17Chr6g0475621	crp1450_Cluster-2.19602_0M_1	62	98.39
MtrunA17_Chr4g0029911	61	MtrunA17Chr4g0029911,NCR074|MtrunA17Chr4g0029911	crp1190_Cluster-2.29538_0M_1	52	92.31
MtrunA17_Chr5g0429381	61	MtrunA17Chr5g0429381	crp1210_Cluster-2.35173_0M_1	61	91.8
MtrunA17_Chr4g0022461	61	MtrunA17Chr4g0022461	crp1160_Cluster-2.33330_0M_1	61	93.44
MtrunA17_Chr4g0027281	61	MtrunA17Chr4g0027281	crp1470_Cluster-2.24524_0M_1	54	90.74
MtrunA17_Chr2g0303441	61	MtrunA17Chr2g0303441,NCR112|MtrunA17Chr2g0303441	crp1190_Cluster-2.17825_0M_1	45	73.33
MtrunA17_Chr7g0233891	61	MtrunA17Chr7g0233891	crp1160_Cluster-2.30320_0M_1	61	98.36
MtrunA17_Chr8g0371861	61	MtrunA17Chr8g0371861	crp1520_Cluster-2.25199_0M_1	61	95.08
MtrunA17_Chr3g0093511	61	MtrunA17Chr3g0093511	crp1160_Cluster-2.43770_0M_1	58	89.66
MtrunA17_Chr2g0304021	61	MtrunA17Chr2g0304021	crp1190_Cluster-2.15965_0M_1	55	96.36
MtrunA17_Chr1g0159231	61	MtrunA17Chr1g0159231	crp1450_Cluster-2.32599_0M_1	61	83.61
MtrunA17_Chr5g0425511	61	MtrunA17Chr5g0425511,NCR194|MtrunA17Chr5g0425511	crp1410_Cluster-2.26876_0M_1	61	93.44
MtrunA17_Chr7g0220031	61	MtrunA17Chr7g0220031	crp1430_Cluster-2.27223_0M_1	60	73.33
MtrunA17_Chr6g0481401	61	MtrunA17Chr6g0481401	crp1450_Cluster-2.34486_0M_1	56	76.79
MtrunA17_Chr6g0474591	60	MtrunA17Chr6g0474591	crp1400_Cluster-2.22658_0M_1	58	89.66
MtrunA17_Chr5g0408671	60	MtrunA17Chr5g0408671	crp1410_Cluster-2.34905_0M_1	60	93.33
MtrunA17_Chr8g0367861	60	MtrunA17Chr8g0367861	crp1190_Cluster-2.19116_0M_1	60	88.33
MtrunA17_Chr8g0367861	60	MtrunA17Chr8g0367861	crp1190_Cluster-2.19116_0M_2	60	86.67
MtrunA17_Chr5g0431111	60	NCR100|MtrunA17Chr5g0431111,MtrunA17Chr5g0431111	crp1440_Cluster-2.22810_0M_1	60	95
MtrunA17_Chr5g0425871	60	MtrunA17Chr5g0425871	crp1400_Cluster-2.52740_0M_1	55	94.55
MtrunA17_Chr5g0425871	60	MtrunA17Chr5g0425871	crp1430_Cluster-2.52740_0M_1	58	75.86
MtrunA17_Chr4g0031271	60	MtrunA17Chr4g0031271,NCR235|MtrunA17Chr4g0031271	crp1190_Cluster-2.38953_0M_1	60	93.33
MtrunA17_Chr2g0309661	60	MtrunA17Chr2g0309661	crp1190_Cluster-2.58636_0M_1	55	92.73
MtrunA17_Chr5g0420651	60	MtrunA17Chr5g0420651	crp1160_Cluster-2.26441_0M_1	60	83.33
MtrunA17_Chr4g0007701	60	MtrunA17Chr4g0007701	crp1520_Cluster-2.25734_0M_1	60	85
MtrunA17_Chr5g0437591	59	MtrunA17Chr5g0437591,NCR052|MtrunA17Chr5g0437591	crp1520_Cluster-2.34314_0M_1	59	83.05
MtrunA17_Chr1g0198371	59	MtrunA17Chr1g0198371	crp1470_Cluster-2.26083_0M_1	59	83.05
MtrunA17_Chr7g0227421	59	MtrunA17Chr7g0227421	crp1520_Cluster-2.53288_0M_1	59	79.66
MtrunA17_Chr7g0227421	59	MtrunA17Chr7g0227421	crp1520_Cluster-2.53288_0M_2	59	79.66
MtrunA17_Chr8g0373251	59	MtrunA17Chr8g0373251	crp1190_Cluster-2.32363_0M_1	56	80.36
MtrunA17_Chr4g0018161	59	MtrunA17Chr4g0018161	crp1430_Cluster-2.12682_0M_1	58	86.21
MtrunA17_Chr3g0110101	59	NCR077|MtrunA17Chr3g0110101,MtrunA17Chr3g0110101	crp1400_Cluster-2.26082_0M_1	54	90.74
MtrunA17_Chr6g0479951	59	MtrunA17Chr6g0479951	crp1450_Cluster-2.23896_0M_1	54	79.63
MtrunA17_Chr6g0469161	59	MtrunA17Chr6g0469161	crp1420_Cluster-2.19604_0M_1	57	91.23
MtrunA17_Chr4g0029831	59	MtrunA17Chr4g0029831	crp1450_Cluster-2.36008_0M_1	57	84.21
MtrunA17_Chr5g0425031	59	MtrunA17Chr5g0425031	crp1440_Cluster-2.23730_0M_1	59	84.75
MtrunA17_Chr3g0110841	59	MtrunA17Chr3g0110841	crp1500_Cluster-2.25179_0M_1	59	93.22
MtrunA17_Chr6g0480571	58	MtrunA17Chr6g0480571	crp1430_Cluster-2.37443_0M_1	58	77.59
MtrunA17_Chr6g0467571	58	MtrunA17Chr6g0467571	crp1440_Cluster-2.28312_0M_1	58	86.21
MtrunA17_Chr4g0018041	58	MtrunA17Chr4g0018041	crp1530_Cluster-2.21953_0M_2	58	86.21
MtrunA17_Chr1g0172681	58	MtrunA17Chr1g0172681	crp1300_Cluster-2.31780_0M_1	58	86.21
MtrunA17_Chr2g0300381	58	MtrunA17Chr2g0300381	crp1190_Cluster-2.31376_0M_1	57	91.23
MtrunA17_Chr6g0476551	58	MtrunA17Chr6g0476551	crp1450_Cluster-2.22611_0M_1	58	82.76
MtrunA17_Chr1g0159181	58	MtrunA17Chr1g0159181	crp1470_Cluster-2.11181_0M_1	58	86.21
MtrunA17_Chr3g0108754	58	MtNCR506	crp1150_Cluster-2.30132_0M_1	47	100
MtrunA17_Chr3g0108754	58	MtNCR506	crp1190_Cluster-2.30131_0M_1	58	98.28
MtrunA17_Chr7g0244011	57	MtrunA17Chr7g0244011	crp1160_Cluster-2.26463_0M_2	57	77.19
MtrunA17_Chr7g0244011	57	MtrunA17Chr7g0244011	crp1220_Cluster-2.24890_0M_1	57	100
MtrunA17_Chr7g0243601	57	MtrunA17Chr7g0243601	crp1530_Cluster-2.27170_0M_1	57	82.46
MtrunA17_Chr7g0215901	57	MtrunA17Chr7g0215901	crp1160_Cluster-2.18286_0M_1	57	89.47
MtrunA17_Chr7g0215901	57	MtrunA17Chr7g0215901	crp1190_Cluster-2.24438_0M_1	57	73.68
MtrunA17_Chr4g0029811	57	MtrunA17Chr4g0029811	crp1430_Cluster-2.27200_0M_1	57	96.49
MtrunA17_Chr2g0314631	56	MtrunA17Chr2g0314631	crp1210_Cluster-2.22058_0M_1	40	92.5
MtrunA17_Chr7g0215921	56	MtrunA17Chr7g0215921	crp1280_Cluster-2.28389_0M_1	56	87.5
MtrunA17_Chr2g0319641	56	NCR|MtrunA17Chr2g0319641,MtrunA17Chr2g0319641	crp1180_Cluster-2.32769_0M_1	54	90.74
MtrunA17_Chr7g0215751	56	MtrunA17Chr7g0215751	crp1250_Cluster-2.23604_0M_1	56	98.21
MtrunA17_Chr6g0460201	56	MtrunA17Chr6g0460201	crp1160_Cluster-2.21810_0M_1	56	83.93
MtrunA17_Chr6g0460201	56	MtrunA17Chr6g0460201	crp1160_Cluster-2.24305_0M_1	44	88.64
MtrunA17_Chr6g0460161	55	MtrunA17Chr6g0460161	crp1160_Cluster-2.21831_0M_2	55	83.64
MtrunA17_Chr6g0476571	55	MtrunA17Chr6g0476571	crp1450_Cluster-2.22397_0M_1	55	98.18

## Sheet: M. officinalis
M. truncatula NCR peptide locus id M. truncatula NCR peptide	Length of M. truncatula NCR peptide	Gene name	M. officinalis NCR peptide id	Length of M. officinalis NCR peptide	Similarity
MtrunA17_Chr4g0029541	145	NCR140|MtrunA17Chr4g0029541,MtrunA17Chr4g0029541	crp1400_Cluster-3554.25452_0M_1	55	83.64
MtrunA17_Chr7g0225471	84	MtrunA17Chr7g0225471	crp1520_Cluster-3554.18257_0M_1	59	76.27
MtrunA17_Chr3g0110631	82	MtrunA17Chr3g0110631,NCR084,NCRc|MtrunA17Chr3g0110631	crp1500_Cluster-3554.36681_0M_1	60	73.33
MtrunA17_Chr4g0026161	81	MtrunA17Chr4g0026161	crp1450_Cluster-3554.17639_0M_1	73	76.71
MtrunA17_Chr6g0484881	81	MtrunA17Chr6g0484881	crp1430_Cluster-3554.12889_0M_1	58	77.59
MtrunA17_Chr7g0224341	79	MtrunA17Chr7g0224341	crp1180_Cluster-3554.23513_0M_1	64	73.44
MtrunA17_Chr2g0304731	77	MtrunA17Chr2g0304731	crp1230_Cluster-3554.36602_0M_1	66	81.82
MtrunA17_Chr4g0021591	77	MtrunA17Chr4g0021591	crp1430_Cluster-3554.23748_0M_1	56	73.21
MtrunA17_Chr5g0400261	76	MtrunA17Chr5g0400261	crp1190_Cluster-3554.30214_0M_1	57	80.7
MtrunA17_Chr5g0418951	76	MtrunA17Chr5g0418951	crp1190_Cluster-3554.20605_0M_1	58	72.41
MtrunA17_Chr5g0429841	76	MtrunA17Chr5g0429841,NCR217|MtrunA17Chr5g0429841	crp1220_Cluster-3554.18580_0M_2	61	73.77
MtrunA17_Chr4g0020291	74	MtrunA17Chr4g0020291	crp1430_Cluster-3554.26264_0M_1	62	77.42
MtrunA17_Chr4g0021861	74	MtrunA17Chr4g0021861	crp1170_Cluster-3554.17156_0M_1	68	70.59
MtrunA17_Chr7g0224311	73	MtrunA17Chr7g0224311,NCR167|MtrunA17Chr7g0224311	crp1180_Cluster-3554.21589_0M_1	67	77.61
MtrunA17_Chr7g0224311	73	MtrunA17Chr7g0224311,NCR167|MtrunA17Chr7g0224311	crp1180_Cluster-3554.23000_0M_1	65	70.77
MtrunA17_Chr7g0224311	73	MtrunA17Chr7g0224311,NCR167|MtrunA17Chr7g0224311	crp1180_Cluster-3554.23000_0M_2	67	70.15
MtrunA17_Chr7g0224311	73	MtrunA17Chr7g0224311,NCR167|MtrunA17Chr7g0224311	crp1180_Cluster-3554.24257_0M_1	67	71.64
MtrunA17_Chr7g0224311	73	MtrunA17Chr7g0224311,NCR167|MtrunA17Chr7g0224311	crp1180_Cluster-3554.26749_0M_1	67	76.12
MtrunA17_Chr3g0106851	73	NCR212|MtrunA17Chr3g0106851,MtrunA17Chr3g0106851	crp1190_Cluster-3554.13723_0M_1	67	80.6
MtrunA17_Chr5g0431771	72	MtrunA17Chr5g0431771	crp1440_Cluster-3554.24013_0M_1	62	87.1
MtrunA17_Chr2g0310691	71	MtrunA17Chr2g0310691	crp1250_Cluster-3554.26595_0M_1	56	76.79
MtrunA17_Chr4g0027041	71	MtrunA17Chr4g0027041	crp1210_Cluster-3554.19516_0M_1	66	72.73
MtrunA17_Chr4g0033221	70	MtrunA17Chr4g0033221	crp1190_Cluster-3554.19519_0M_1	65	78.46
MtrunA17_Chr1g0175241	70	MtrunA17Chr1g0175241	crp1520_Cluster-3554.31439_0M_1	55	81.82
MtrunA17_Chr4g0021921	70	MtrunA17Chr4g0021921	crp1210_Cluster-3554.12325_0M_1	67	70.15
MtrunA17_Chr6g0474431	69	MtrunA17Chr6g0474431	crp1400_Cluster-3554.18627_0M_1	63	74.6
MtrunA17_Chr7g0216431	68	MtrunA17Chr7g0216431,NCR147|MtrunA17Chr7g0216431	crp1520_Cluster-3554.17221_0M_1	62	70.97
MtrunA17_Chr7g0216101	68	MtrunA17Chr7g0216101	crp1520_Cluster-3554.17543_0M_2	62	70.97
MtrunA17_Chr5g0426081	67	MtrunA17Chr5g0426081	crp1270_Cluster-3554.22037_0M_1	67	77.61
MtrunA17_Chr1g0186801	67	MtrunA17Chr1g0186801	crp1440_Cluster-3554.18773_0M_1	58	70.69
MtrunA17_Chr7g0232141	67	NCR022|MtrunA17Chr7g0232141,MtrunA17Chr7g0232141	crp1210_Cluster-3554.18912_0M_1	67	82.09
MtrunA17_Chr2g0304601	67	MtrunA17Chr2g0304601	crp1190_Cluster-3554.33063_0M_1	59	71.19
MtrunA17_Chr4g0029901	66	MtrunA17Chr4g0029901	crp1430_Cluster-3554.19257_0M_1	66	81.82
MtrunA17_Chr4g0007861	66	MtrunA17Chr4g0007861	crp1520_Cluster-3554.16278_0M_1	60	76.67
MtrunA17_Chr5g0420371	66	MtrunA17Chr5g0420371	crp1430_Cluster-3554.18894_0M_1	60	73.33
MtrunA17_Chr5g0420371	66	MtrunA17Chr5g0420371	crp1430_Cluster-3554.30353_0M_1	55	78.18
MtrunA17_Chr1g0185371	65	NCR126|MtrunA17Chr1g0185371,MtrunA17Chr1g0185371	crp1400_Cluster-3554.15993_0M_1	59	81.36
MtrunA17_Chr1g0185371	65	NCR126|MtrunA17Chr1g0185371,MtrunA17Chr1g0185371	crp1510_Cluster-3554.15993_0M_1	59	84.75
MtrunA17_Chr5g0423821	65	MtrunA17Chr5g0423821	crp1440_Cluster-3554.9355_0M_1	62	70.97
MtrunA17_Chr5g0428731	65	MtrunA17Chr5g0428731	crp1250_Cluster-3554.10087_0M_1	65	76.92
MtrunA17_Chr5g0425921	64	MtrunA17Chr5g0425921,NCR026|MtrunA17Chr5g0425921	crp1440_Cluster-3554.17232_0M_1	42	71.43
MtrunA17_Chr7g0222161	63	MtrunA17Chr7g0222161	crp1440_Cluster-3554.27895_0M_1	59	76.27
MtrunA17_Chr4g0005761	63	MtrunA17Chr4g0005761	crp1510_Cluster-3554.39600_0M_1	58	70.69
MtrunA17_Chr5g0424461	63	MtrunA17Chr5g0424461	crp1420_Cluster-3554.15105_0M_1	61	70.49
MtrunA17_Chr3g0099791	63	MtrunA17Chr3g0099791	crp1190_Cluster-3554.32414_0M_1	57	84.21
MtrunA17_Chr4g0029661	62	MtrunA17Chr4g0029661	crp1400_Cluster-3554.26381_0M_1	57	77.19
MtrunA17_Chr5g0429331	62	MtrunA17Chr5g0429331	crp1230_Cluster-3554.27316_0M_2	62	74.19
MtrunA17_Chr5g0429381	61	MtrunA17Chr5g0429381	crp1210_Cluster-3554.18803_0M_1	61	70.49
MtrunA17_Chr4g0027281	61	MtrunA17Chr4g0027281	crp1470_Cluster-3554.21631_0M_1	54	87.04
MtrunA17_Chr3g0093511	61	MtrunA17Chr3g0093511	crp1160_Cluster-3554.35751_0M_1	56	82.14
MtrunA17_Chr3g0079241	61	MtrunA17Chr3g0079241	crp1430_Cluster-3554.20485_0M_1	56	73.21
MtrunA17_Chr2g0304021	61	MtrunA17Chr2g0304021	crp1190_Cluster-3554.23871_0M_1	55	80
MtrunA17_Chr5g0425511	61	MtrunA17Chr5g0425511,NCR194|MtrunA17Chr5g0425511	crp1410_Cluster-3554.40621_0M_1	61	83.61
MtrunA17_Chr7g0220031	61	MtrunA17Chr7g0220031	crp1430_Cluster-3554.34703_0M_1	60	73.33
MtrunA17_Chr6g0474591	60	MtrunA17Chr6g0474591	crp1400_Cluster-3554.38238_0M_1	57	71.93
MtrunA17_Chr5g0433281	60	NCR083|MtrunA17Chr5g0433281,MtrunA17Chr5g0433281	crp1440_Cluster-3554.21490_0M_1	60	80
MtrunA17_Chr2g0309661	60	MtrunA17Chr2g0309661	crp1190_Cluster-3554.7161_0M_1	54	83.33
MtrunA17_Chr4g0031991	60	MtrunA17Chr4g0031991	crp1190_Cluster-3554.22644_0M_1	60	75
MtrunA17_Chr5g0437591	59	MtrunA17Chr5g0437591,NCR052|MtrunA17Chr5g0437591	crp1520_Cluster-3554.19409_0M_1	59	72.88
MtrunA17_Chr1g0198371	59	MtrunA17Chr1g0198371	crp1430_Cluster-3554.27833_0M_1	55	76.36
MtrunA17_Chr7g0226801	58	MtrunA17Chr7g0226801	crp1250_Cluster-3554.18226_0M_1	58	77.59
MtrunA17_Chr3g0108754	58	MtNCR506	crp1190_Cluster-3554.19400_0M_1	58	87.93
MtrunA17_Chr4g0031231	57	MtrunA17Chr4g0031231	crp1190_Cluster-3554.42537_0M_1	57	85.96
MtrunA17_Chr4g0029741	57	MtrunA17Chr4g0029741	crp1500_Cluster-3554.25991_0M_1	57	77.19
MtrunA17_Chr4g0029811	57	MtrunA17Chr4g0029811	crp1400_Cluster-3554.24122_0M_1	57	82.46
MtrunA17_Chr2g0314631	56	MtrunA17Chr2g0314631	crp1160_Cluster-3554.18264_0M_1	56	83.93
MtrunA17_Chr7g0215921	56	MtrunA17Chr7g0215921	crp1280_Cluster-3554.23533_0M_1	56	76.79
MtrunA17_Chr2g0319641	56	NCR|MtrunA17Chr2g0319641,MtrunA17Chr2g0319641	crp1180_Cluster-3554.21530_0M_1	56	73.21
MtrunA17_Chr7g0249861	56	MtrunA17Chr7g0249861	crp1450_Cluster-3554.11864_0M_1	50	78
MtrunA17_Chr6g0476571	55	MtrunA17Chr6g0476571	crp1400_Cluster-3554.10532_0M_1	55	87.27
MtrunA17_Chr7g0239971	51	MtrunA17Chr7g0239971	crp1430_Cluster-3554.23813_0M_1	51	70.59
